# Supplementary material for: Folate deficiency reduced aberrant level of DOT1L-mediated histone H3K79 methylation causes disruptive SHH gene expression involved in neural tube defects
Source: Epigenetics Chromatin. 2023 Dec 14;16:50. doi: 10.1186/s13072-023-00517-3 (PMC10720071; doi:10.1186/s13072-023-00517-3)
Supplement: Supplementary file 1 — Additional file 1: Table S1. ChIP-qPCR and qPCR primers. [file 13072_2023_517_MOESM1_ESM.xlsx]

## Sheet: Sheet1
				Additional information of the human normal and NTD samples
	Sample Type	Tissue	Folate Level(ng/mg)	Gender	Gestational Weeks		Sample Type	Tissue	Folate Level(ng/mg)	Gender	Gestational Weeks
	Normal	Brain	0.222133	female	17		NTD	Brain	0.0641333	female	25
	Normal	Brain	0.194133	female	18		NTD	Brain	0.0746	female	25
	Normal	Brain	0.2264	male	20		NTD	Brain	0.0303333	female	32
	Normal	Brain	0.257867	female	18		NTD	Brain	0.0651333	female	34
	Normal	Brain	0.2362	male	19		NTD	Brain	0.0618667	male	31
	Normal	Brain	0.24133	male	18		NTD	Brain	0.0689333	female	25
	Normal	Brain	0.204933	male	16		NTD	Brain	0.0439333	male	39
	Normal	Brain	0.239733	female	19		NTD	Brain	0.0700667	male	31
	Normal	Brain	0.2632	female	15		NTD	Brain	0.0402667	female	32
	Normal	Brain	0.158632	female	14		NTD	Brain	0.0282	male	40
	Normal	Brain	0.25853	male	24		NTD	Brain	0.0698667	female	22
