# Supplementary material for: Folate deficiency reduced aberrant level of DOT1L-mediated histone H3K79 methylation causes disruptive SHH gene expression involved in neural tube defects
Source: Epigenetics Chromatin. 2023 Dec 14;16:50. doi: 10.1186/s13072-023-00517-3 (PMC10720071; doi:10.1186/s13072-023-00517-3)
Supplement: Supplementary file 2 — Additional file 2: Table S2. Human normal andNTD samples. [file 13072_2023_517_MOESM2_ESM.xlsx]

## Sheet: Table S3 ChIP-seq assay of asso
Chr	Start	End	Overlap_Gene_ID	Overlap Region
chr1	6692328	6692544	ENSMUSG00000033740	Intron
chr1	84963576	84963986	ENSMUSG00000096802	Exon
chr1	84963821	84963822	ENSMUSG00000096802	Promoter
chr1	84990663	84990954	ENSMUSG00000099693	Intron
chr1	85008294	85008525	ENSMUSG00000052477	Intron
chr1	85008721	85009156	ENSMUSG00000052477	Intron
chr1	85009450	85009649	ENSMUSG00000052477	Intron
chr1	85011697	85011920	ENSMUSG00000052477	Intron
chr1	85011849	85011850	ENSMUSG00000064281	Promoter
chr1	85025971	85026572	ENSMUSG00000052477	Intron
chr1	85027568	85027769	ENSMUSG00000052477	Intron
chr1	85088338	85088811	ENSMUSG00000052477	Intron
chr1	85088338	85088811	ENSMUSG00000089844	Intron
chr1	85090335	85091075	ENSMUSG00000052477	Intron
chr1	85090335	85091075	ENSMUSG00000089844	Intron
chr1	85095456	85095794	ENSMUSG00000052477	Intron
chr1	85095456	85095794	ENSMUSG00000089844	Intron
chr1	85097214	85097779	ENSMUSG00000052477	Intron
chr1	85097214	85097779	ENSMUSG00000089844	Intron
chr1	85109740	85110045	ENSMUSG00000052477	Intron
chr1	85109740	85110045	ENSMUSG00000072109	Intron
chr1	85109740	85110045	ENSMUSG00000089844	Exon
chr1	85109906	85109907	ENSMUSG00000089844	Promoter
chr1	85165667	85166196	ENSMUSG00000052477	Intron
chr1	85165667	85166196	ENSMUSG00000052477	Intron
chr1	85165667	85166196	ENSMUSG00000089716	Intron
chr1	85165667	85166196	ENSMUSG00000091199	Intron
chr1	85215203	85215401	ENSMUSG00000052477	Intron
chr1	85215203	85215401	ENSMUSG00000052477	Intron
chr1	85215203	85215401	ENSMUSG00000091199	Intron
chr1	85250603	85251217	ENSMUSG00000052477	Intron
chr1	85250603	85251217	ENSMUSG00000052477	Intron
chr1	85250603	85251217	ENSMUSG00000090252	Intron
chr1	85250603	85251217	ENSMUSG00000091199	Intron
chr1	85254948	85255172	ENSMUSG00000052477	Intron
chr1	85254948	85255172	ENSMUSG00000052477	Intron
chr1	85254948	85255172	ENSMUSG00000090252	Intron
chr1	85254948	85255172	ENSMUSG00000091199	Intron
chr1	85259790	85260102	ENSMUSG00000052477	Intron
chr1	85259790	85260102	ENSMUSG00000052477	Intron
chr1	85259790	85260102	ENSMUSG00000091199	Intron
chr1	85271132	85271387	ENSMUSG00000079455	Intron
chr1	85271132	85271387	ENSMUSG00000091199	Intron
chr1	85271351	85271352	ENSMUSG00000052477	Promoter
chr1	85273986	85274182	ENSMUSG00000079455	Intron
chr1	85273986	85274182	ENSMUSG00000091199	Intron
chr1	85277681	85277912	ENSMUSG00000079455	Exon
chr1	85277681	85277912	ENSMUSG00000091199	Intron
chr1	85278172	85278509	ENSMUSG00000079455	Intron
chr1	85278172	85278509	ENSMUSG00000091199	Intron
chr1	85280439	85280760	ENSMUSG00000079455	Intron
chr1	85280439	85280760	ENSMUSG00000091199	Intron
chr1	85281843	85282363	ENSMUSG00000079455	Intron
chr1	85281843	85282363	ENSMUSG00000091199	Intron
chr1	85288097	85288365	ENSMUSG00000091199	Intron
chr1	85291062	85291267	ENSMUSG00000091199	Intron
chr1	85296506	85296712	ENSMUSG00000091199	Intron
chr1	85296989	85297368	ENSMUSG00000091199	Intron
chr1	85298791	85299432	ENSMUSG00000091199	Intron
chr1	85306066	85306332	ENSMUSG00000091199	Intron
chr1	85309656	85309847	ENSMUSG00000091199	Intron
chr1	85309656	85309847	ENSMUSG00000091199	Intron
chr1	85317994	85318301	ENSMUSG00000091199	Intron
chr1	85317994	85318301	ENSMUSG00000091199	Intron
chr1	85334211	85334568	ENSMUSG00000089937	Intron
chr1	85340958	85341231	ENSMUSG00000089937	Intron
chr1	85343690	85343691	ENSMUSG00000089937	Promoter
chr1	85515364	85515623	ENSMUSG00000089714	Intron
chr1	85525719	85526033	ENSMUSG00000089714	Intron
chr1	85526004	85526005	ENSMUSG00000090186	Promoter
chr1	85536657	85536863	ENSMUSG00000090186	Intron
chr1	85541468	85541689	ENSMUSG00000090186	Intron
chr1	85582851	85583161	ENSMUSG00000070034	Intron
chr1	85585911	85586220	ENSMUSG00000070034	Exon
chr1	85586403	85586620	ENSMUSG00000070034	Intron
chr1	85587577	85587900	ENSMUSG00000070034	Intron
chr1	85591118	85591679	ENSMUSG00000070034	Intron
chr1	85592107	85592520	ENSMUSG00000070034	Intron
chr1	85593039	85593338	ENSMUSG00000070034	Intron
chr1	85595907	85596304	ENSMUSG00000070034	Exon
chr1	85599227	85599419	ENSMUSG00000090103	Exon
chr1	85599304	85599305	ENSMUSG00000090103	Promoter
chr1	85605521	85605756	ENSMUSG00000070031	Intron
chr1	85605521	85605756	ENSMUSG00000073628	Intron
chr1	85609390	85609579	ENSMUSG00000070031	Intron
chr1	85609390	85609579	ENSMUSG00000073628	Intron
chr1	85611252	85611511	ENSMUSG00000070031	Intron
chr1	85611252	85611511	ENSMUSG00000070031	Intron
chr1	85621945	85622311	ENSMUSG00000070031	Intron
chr1	85621945	85622311	ENSMUSG00000070031	Intron
chr1	85624895	85625618	ENSMUSG00000070031	Intron
chr1	85624895	85625618	ENSMUSG00000070031	Intron
chr1	85626998	85627299	ENSMUSG00000070031	Intron
chr1	85626998	85627299	ENSMUSG00000070031	Intron
chr1	85651092	85651430	ENSMUSG00000026222	Intron
chr1	85651134	85651135	ENSMUSG00000090246	Promoter
chr10	118553060	118553249	ENSMUSG00000112230	Intron
chr11	34061484	34061832	ENSMUSG00000002699	Intron
chr11	34061484	34061832	ENSMUSG00000085684	Intron
chr11	107954634	107954845	ENSMUSG00000050965	Intron
chr11	112669612	112669837	ENSMUSG00000041674	Intron
chr12	103747503	103747789	ENSMUSG00000090989	Intron
chr12	103789100	103789473	ENSMUSG00000090466	Intron
chr12	103854929	103855215	ENSMUSG00000066366	Intron
chr12	115606354	115606355	ENSMUSG00000095863	Promoter
chr13	46518894	46519085	ENSMUSG00000021373	Intron
chr13	46519004	46519005	ENSMUSG00000087913	Promoter
chr13	106787397	106787398	ENSMUSG00000101308	Promoter
chr14	3295237	3295434	ENSMUSG00000079407	Intron
chr14	3301637	3302069	ENSMUSG00000079407	Intron
chr14	3896852	3897053	ENSMUSG00000096218	Intron
chr14	3896852	3897053	ENSMUSG00000096793	Intron
chr14	3898179	3898723	ENSMUSG00000096218	Intron
chr14	3898179	3898723	ENSMUSG00000096793	Intron
chr14	3899385	3899618	ENSMUSG00000096218	Intron
chr14	3899385	3899618	ENSMUSG00000096793	Intron
chr14	4601464	4601653	ENSMUSG00000097798	Intron
chr14	4618530	4618741	ENSMUSG00000097798	Intron
chr14	4944652	4945040	ENSMUSG00000093827	Intron
chr14	4948370	4948564	ENSMUSG00000093827	Intron
chr14	6656648	6656988	ENSMUSG00000094590	Intron
chr14	7365954	7365955	ENSMUSG00000091676	Promoter
chr14	7379999	7380261	ENSMUSG00000071591	Intron
chr14	8652896	8653122	ENSMUSG00000021747	Intron
chr14	123717097	123717321	ENSMUSG00000032925	Intron
chr17	13550706	13551459	ENSMUSG00000038347	Intron
chr17	68310243	68310485	ENSMUSG00000041565	Intron
chr2	126136838	126137077	ENSMUSG00000027209	Intron
chr3	93826027	93826216	ENSMUSG00000058005	Exon
chr3	93826081	93826082	ENSMUSG00000058005	Promoter
chr3	99929441	99929630	ENSMUSG00000027867	Intron
chr4	60478830	60478831	ENSMUSG00000094202	Promoter
chr4	73624638	73624855	ENSMUSG00000094116	Intron
chr4	73624638	73624855	ENSMUSG00000095935	Intron
chr4	114563975	114564202	ENSMUSG00000070867	Intron
chr5	15031493	15031705	ENSMUSG00000091897	Intron
chr5	26019296	26019485	ENSMUSG00000067700	Exon
chr5	104328719	104328908	ENSMUSG00000053863	Intron
chr5	138021967	138022204	ENSMUSG00000075599	Intron
chr5	138021967	138022204	ENSMUSG00000079156	Intron
chr5	145694190	145694407	ENSMUSG00000075551	Exon
chr6	141269826	141270127	ENSMUSG00000041741	Intron
chr7	59464076	59464497	ENSMUSG00000095581	Exon
chr7	59464403	59464404	ENSMUSG00000095581	Promoter
chr7	59464853	59464854	ENSMUSG00000095581	Promoter
chr7	59498339	59498340	ENSMUSG00000095314	Promoter
chr7	59506988	59506989	ENSMUSG00000093958	Promoter
chr7	59711070	59711298	ENSMUSG00000094960	Exon
chr7	59711070	59711298	ENSMUSG00000100826	Intron
chr7	59711213	59711214	ENSMUSG00000094960	Promoter
chr7	59715943	59716132	ENSMUSG00000096110	Exon
chr7	59715943	59716132	ENSMUSG00000100826	Intron
chr7	59715943	59716132	ENSMUSG00000100826	Intron
chr7	59716052	59716053	ENSMUSG00000096110	Promoter
chr7	59760038	59760371	ENSMUSG00000100826	Intron
chr7	59760038	59760371	ENSMUSG00000100826	Intron
chr7	59760323	59760324	ENSMUSG00000096865	Promoter
chr7	59771101	59771290	ENSMUSG00000100826	Exon
chr7	59771101	59771290	ENSMUSG00000100826	Intron
chr7	59771101	59771290	ENSMUSG00000100826	Intron
chr7	59874102	59874291	ENSMUSG00000100826	Intron
chr7	59874102	59874291	ENSMUSG00000100826	Intron
chr7	59874206	59874207	ENSMUSG00000094573	Promoter
chr7	59891712	59891942	ENSMUSG00000100826	Intron
chr7	59891830	59891831	ENSMUSG00000094599	Promoter
chr7	83412548	83412858	ENSMUSG00000108831	Exon
chr8	115297105	115297294	ENSMUSG00000004637	Intron
chr9	3010860	3011056	ENSMUSG00000097312	Intron
chr9	3023438	3023638	ENSMUSG00000095186	Exon
chr9	3023438	3023638	ENSMUSG00000097312	Intron
chr9	3023562	3023563	ENSMUSG00000095186	Promoter
chrX	6999767	6999956	ENSMUSG00000051592	Intron
Chr	Start	End	Overlap_Gene_ID	Overlap Region
chr1	84992031	84992260	ENSMUSG00000099693	Intron
chr1	85028928	85029176	ENSMUSG00000052477	Intron
chr1	85028928	85029176	ENSMUSG00000061852	Intron
chr1	85034848	85035039	ENSMUSG00000052477	Intron
chr1	85034848	85035039	ENSMUSG00000061852	Intron
chr1	85039757	85040069	ENSMUSG00000052477	Intron
chr1	85039757	85040069	ENSMUSG00000061852	Intron
chr1	85084977	85085240	ENSMUSG00000052477	Intron
chr1	85084977	85085240	ENSMUSG00000089844	Exon
chr1	85087380	85088027	ENSMUSG00000052477	Intron
chr1	85087380	85088027	ENSMUSG00000089844	Intron
chr1	85090593	85091076	ENSMUSG00000052477	Intron
chr1	85090593	85091076	ENSMUSG00000089844	Intron
chr1	85098459	85098855	ENSMUSG00000052477	Intron
chr1	85098459	85098855	ENSMUSG00000089844	Intron
chr1	85098748	85098749	ENSMUSG00000073631	Promoter
chr1	85123156	85123383	ENSMUSG00000052477	Intron
chr1	85123156	85123383	ENSMUSG00000052477	Intron
chr1	85164302	85164532	ENSMUSG00000052477	Intron
chr1	85164302	85164532	ENSMUSG00000052477	Intron
chr1	85164302	85164532	ENSMUSG00000089716	Intron
chr1	85164302	85164532	ENSMUSG00000091199	Intron
chr1	85171060	85171282	ENSMUSG00000052477	Intron
chr1	85171060	85171282	ENSMUSG00000052477	Intron
chr1	85171060	85171282	ENSMUSG00000089716	Exon
chr1	85171060	85171282	ENSMUSG00000091199	Intron
chr1	85216158	85216386	ENSMUSG00000052477	Intron
chr1	85216158	85216386	ENSMUSG00000052477	Intron
chr1	85216158	85216386	ENSMUSG00000091199	Intron
chr1	85254698	85254938	ENSMUSG00000052477	Intron
chr1	85254698	85254938	ENSMUSG00000052477	Intron
chr1	85254698	85254938	ENSMUSG00000090252	Intron
chr1	85254698	85254938	ENSMUSG00000091199	Intron
chr1	85261880	85262265	ENSMUSG00000052477	Intron
chr1	85261880	85262265	ENSMUSG00000052477	Intron
chr1	85261880	85262265	ENSMUSG00000091199	Intron
chr1	85261976	85261977	ENSMUSG00000052477	Promoter
chr1	85274088	85274775	ENSMUSG00000079455	Intron
chr1	85274088	85274775	ENSMUSG00000091199	Intron
chr1	85278218	85278561	ENSMUSG00000079455	Intron
chr1	85278218	85278561	ENSMUSG00000091199	Intron
chr1	85340167	85340358	ENSMUSG00000089937	Intron
chr1	85484317	85484546	ENSMUSG00000096292	Exon
chr1	85549733	85549944	ENSMUSG00000090186	Exon
chr1	85578347	85578729	ENSMUSG00000070034	Intron
chr1	85590284	85590475	ENSMUSG00000070034	Intron
chr1	85592840	85593139	ENSMUSG00000070034	Intron
chr1	85599974	85599975	ENSMUSG00000070031	Promoter
chr1	85608175	85608391	ENSMUSG00000070031	Intron
chr1	85608175	85608391	ENSMUSG00000073628	Intron
chr1	85610026	85610360	ENSMUSG00000070031	Intron
chr1	85610026	85610360	ENSMUSG00000073628	Exon
chr1	85610328	85610329	ENSMUSG00000073628	Promoter
chr1	85624918	85625204	ENSMUSG00000070031	Intron
chr1	85624918	85625204	ENSMUSG00000070031	Intron
chr1	85636194	85636391	ENSMUSG00000070031	Intron
chr1	85636194	85636391	ENSMUSG00000070031	Intron
chr1	103178490	103178685	ENSMUSG00000100955	Intron
chr1	103179237	103179647	ENSMUSG00000100955	Intron
chr1	126258029	126258229	ENSMUSG00000049690	Intron
chr1	177886775	177887004	ENSMUSG00000102483	Intron
chr10	127839614	127839812	ENSMUSG00000054031	Intron
chr11	113916900	113917118	ENSMUSG00000041592	Intron
chr12	115615446	115615447	ENSMUSG00000106077	Promoter
chr13	18995615	18995806	ENSMUSG00000021314	Intron
chr14	3282586	3282777	ENSMUSG00000079407	Intron
chr14	3297708	3297912	ENSMUSG00000079407	Intron
chr14	4947202	4947732	ENSMUSG00000093827	Intron
chr14	6318231	6318483	ENSMUSG00000096828	Intron
chr14	6356818	6357073	ENSMUSG00000097447	Intron
chr14	6356918	6356919	ENSMUSG00000091776	Promoter
chr14	6360399	6360605	ENSMUSG00000097447	Intron
chr14	7427252	7427666	ENSMUSG00000090585	Intron
chr17	13552205	13552461	ENSMUSG00000038347	Intron
chr4	61671460	61671683	ENSMUSG00000078674	Intron
chr4	73684651	73684865	ENSMUSG00000095341	Intron
chr4	145631988	145632206	ENSMUSG00000097661	Intron
chr4	145632156	145632157	ENSMUSG00000083562	Promoter
chr5	4053197	4053465	ENSMUSG00000040407	Intron
chr5	4054109	4054346	ENSMUSG00000040407	Intron
chr5	14914416	14914623	ENSMUSG00000033219	Intron
chr5	14914546	14914547	ENSMUSG00000033219	Promoter
chr5	15574927	15575128	ENSMUSG00000105300	Exon
chr5	15710497	15710710	ENSMUSG00000073208	Intron
chr5	15710497	15710710	ENSMUSG00000089871	Intron
chr5	15711812	15712078	ENSMUSG00000073208	Intron
chr5	15711812	15712078	ENSMUSG00000089871	Intron
chr5	145559577	145559774	ENSMUSG00000075552	Intron
chr7	7551273	7551541	ENSMUSG00000096691	Exon
chr7	59462985	59462986	ENSMUSG00000094625	Promoter
chr7	59465957	59466318	ENSMUSG00000094538	Exon
chr7	59466278	59466279	ENSMUSG00000094538	Promoter
chr7	59480357	59480358	ENSMUSG00000096605	Promoter
chr7	59488433	59488434	ENSMUSG00000096324	Promoter
chr7	59496910	59496911	ENSMUSG00000095885	Promoter
chr7	59528226	59528227	ENSMUSG00000094912	Promoter
chr7	59532289	59532290	ENSMUSG00000094567	Promoter
chr7	59537883	59537884	ENSMUSG00000096185	Promoter
chr7	59548692	59548693	ENSMUSG00000096090	Promoter
chr7	59550058	59550268	ENSMUSG00000096595	Exon
chr7	59550177	59550178	ENSMUSG00000096595	Promoter
chr7	59550916	59550917	ENSMUSG00000096595	Promoter
chr7	59596998	59596999	ENSMUSG00000094922	Promoter
chr7	59733089	59733359	ENSMUSG00000100826	Intron
chr7	59733089	59733359	ENSMUSG00000100826	Intron
chr7	59742646	59742839	ENSMUSG00000100826	Intron
chr7	59742646	59742839	ENSMUSG00000100826	Intron
chr7	59742719	59742720	ENSMUSG00000095155	Promoter
chr7	59751918	59752115	ENSMUSG00000100826	Intron
chr7	59751918	59752115	ENSMUSG00000100826	Intron
chr7	59752034	59752035	ENSMUSG00000094923	Promoter
chr7	59754537	59754737	ENSMUSG00000100826	Intron
chr7	59754537	59754737	ENSMUSG00000100826	Intron
chr7	59754577	59754578	ENSMUSG00000096070	Promoter
chr7	59758081	59758278	ENSMUSG00000100826	Intron
chr7	59758081	59758278	ENSMUSG00000100826	Intron
chr7	59804553	59804753	ENSMUSG00000093802	Exon
chr7	59804553	59804753	ENSMUSG00000100826	Intron
chr7	59804553	59804753	ENSMUSG00000100826	Intron
chr7	59804553	59804753	ENSMUSG00000100826	Intron
chr7	59804645	59804646	ENSMUSG00000093802	Promoter
chr7	59873291	59873484	ENSMUSG00000100826	Intron
chr7	59873291	59873484	ENSMUSG00000100826	Intron
chr7	59875716	59875908	ENSMUSG00000100826	Intron
chr7	59875870	59875871	ENSMUSG00000100826	Promoter
chr7	59876776	59876974	ENSMUSG00000096759	Exon
chr7	59876776	59876974	ENSMUSG00000100826	Intron
chr7	59876919	59876920	ENSMUSG00000096759	Promoter
chr7	59894375	59894594	ENSMUSG00000100826	Intron
chr7	59894485	59894486	ENSMUSG00000096475	Promoter
chr7	83412735	83413111	ENSMUSG00000108831	Exon
chr9	117980451	117980808	ENSMUSG00000032443	Intron
