# Supplementary material for: Folate deficiency reduced aberrant level of DOT1L-mediated histone H3K79 methylation causes disruptive SHH gene expression involved in neural tube defects
Source: Epigenetics Chromatin. 2023 Dec 14;16:50. doi: 10.1186/s13072-023-00517-3 (PMC10720071; doi:10.1186/s13072-023-00517-3)
Supplement: Supplementary file 3 — Additional file 3: Table S3. ChIP-seq assay of association analysis. [file 13072_2023_517_MOESM3_ESM.xlsx]

## Sheet: Sheet1
The primers used for Chip-qPCR
Shh ChIP F	GAGACCCAACTCCGATGTGT
Shh ChIP R	GCCTGGCTCTTTCTCTTCCT
Sufu ChIP F	CGCAGTGCATGCTGAGGTAT
Sufu ChIP R	GGGCTGATCTGCAAAATCCA
Sfer4 ChIP F	GCAAACTCCGCACAACTCAG
Sfer4 ChIP R	AGAGAGGTGCCTCAGCTATG
Grem2 ChIP F	GAGCCTTTCTCTTGCCTGTA
Grem2 ChIP R	GACAGCAACATCCTGACCAA
The primers used for RT-qPCR
Shh F	TCCACTGTTCTGTGAAAGCAG
Shh R	GGGACGTAAGTCCTTCACCA
Sufu F	TCGTTACCTCAAGGGAGTGG
Sufu R	GGCGACGGCAGTTCTTATTC
Sfer4 F	CGGTCTATGACCGTGGAGTTTG
Sfer4 R	CAGTCAGCATCAAAGGACCTTTC
Grem2 F	AAGGCAGAGGGAGAGGGAGA
Grem2 R	CACCAGGAACAAGGACAGGGA
Dot1l F	CAGAGGATGACCTGTTTGTCG
Dot1l R	CATCCACTTCCTGAACTCTCG
