# Supplementary material for: Folate deficiency reduced aberrant level of DOT1L-mediated histone H3K79 methylation causes disruptive SHH gene expression involved in neural tube defects
Source: Epigenetics Chromatin. 2023 Dec 14;16:50. doi: 10.1186/s13072-023-00517-3 (PMC10720071; doi:10.1186/s13072-023-00517-3)
Supplement: Supplementary file 4 — Additional file 4: Table S4. ChIP-seq assay of GO. [file 13072_2023_517_MOESM4_ESM.xlsx]

## Sheet: Table S4  ChIP-seq assay of GO
GO_accession	Description	Term_type	Over_represented_pValue	Corrected_pValue	DEG_item	DEG_list	Bg_item	Bg_list	Gene_names
GO:0004867	serine-type endopeptidase inhibitor activity	molecular_function	0.0021319	1	3	38	137	19960	ENSMUSG00000090989,ENSMUSG00000090466,ENSMUSG00000066366
GO:0007618	mating	biological_process	0.003733	1	1	38	2	19960	ENSMUSG00000102483
GO:0008964	phosphoenolpyruvate carboxylase activity	molecular_function	0.0037349	1	1	38	2	19960	ENSMUSG00000066366
GO:0005135	interleukin-3 receptor binding	molecular_function	0.0055769	1	1	38	3	19960	ENSMUSG00000105300
GO:0004866	endopeptidase inhibitor activity	molecular_function	0.0071284	1	3	38	211	19960	ENSMUSG00000090989,ENSMUSG00000090466,ENSMUSG00000066366
GO:0061135	endopeptidase regulator activity	molecular_function	0.0071284	1	3	38	211	19960	ENSMUSG00000066366,ENSMUSG00000090466,ENSMUSG00000090989
GO:0004611	phosphoenolpyruvate carboxykinase activity	molecular_function	0.0074784	1	1	38	4	19960	ENSMUSG00000066366
GO:0030414	peptidase inhibitor activity	molecular_function	0.0080954	1	3	38	221	19960	ENSMUSG00000090466,ENSMUSG00000066366,ENSMUSG00000090989
GO:0061134	peptidase regulator activity	molecular_function	0.0080954	1	3	38	221	19960	ENSMUSG00000090466,ENSMUSG00000066366,ENSMUSG00000090989
GO:0005634	nucleus	cellular_component	0.0089675	1	10	38	2331	19960	ENSMUSG00000033740,ENSMUSG00000089844,ENSMUSG00000051592,ENSMUSG00000061852,ENSMUSG00000091199,ENSMUSG00000090186,ENSMUSG00000072109,ENSMUSG00000041565,ENSMUSG00000099693,ENSMUSG00000070031
GO:0009055	electron carrier activity	molecular_function	0.014899	1	1	38	8	19960	ENSMUSG00000108831
GO:0045158	electron transporter, transferring electrons within cytochrome b6/f complex of photosystem II activity	molecular_function	0.014899	1	1	38	8	19960	ENSMUSG00000108831
GO:0004857	enzyme inhibitor activity	molecular_function	0.015748	1	3	38	283	19960	ENSMUSG00000090466,ENSMUSG00000066366,ENSMUSG00000090989
GO:0017004	cytochrome complex assembly	biological_process	0.020414	1	1	38	11	19960	ENSMUSG00000108831
GO:0005315	inorganic phosphate transmembrane transporter activity	molecular_function	0.027783	1	1	38	15	19960	ENSMUSG00000070867
GO:0006099	tricarboxylic acid cycle	biological_process	0.029565	1	1	38	16	19960	ENSMUSG00000066366
GO:0009060	aerobic respiration	biological_process	0.029565	1	1	38	16	19960	ENSMUSG00000066366
GO:0009109	coenzyme catabolic process	biological_process	0.029565	1	1	38	16	19960	ENSMUSG00000066366
GO:0046356	acetyl-CoA catabolic process	biological_process	0.029565	1	1	38	16	19960	ENSMUSG00000066366
GO:0043231	intracellular membrane-bounded organelle	cellular_component	0.032706	1	10	38	2844	19960	ENSMUSG00000061852,ENSMUSG00000033740,ENSMUSG00000051592,ENSMUSG00000089844,ENSMUSG00000070031,ENSMUSG00000099693,ENSMUSG00000090186,ENSMUSG00000091199,ENSMUSG00000072109,ENSMUSG00000041565
GO:0043227	membrane-bounded organelle	cellular_component	0.03349	1	10	38	2855	19960	ENSMUSG00000089844,ENSMUSG00000051592,ENSMUSG00000033740,ENSMUSG00000061852,ENSMUSG00000072109,ENSMUSG00000041565,ENSMUSG00000091199,ENSMUSG00000090186,ENSMUSG00000070031,ENSMUSG00000099693
GO:0051187	cofactor catabolic process	biological_process	0.034997	1	1	38	19	19960	ENSMUSG00000066366
GO:0006817	phosphate ion transport	biological_process	0.035033	1	1	38	19	19960	ENSMUSG00000070867
GO:0015114	phosphate ion transmembrane transporter activity	molecular_function	0.035033	1	1	38	19	19960	ENSMUSG00000070867
GO:0009512	cytochrome b6f complex	cellular_component	0.03854	1	1	38	21	19960	ENSMUSG00000108831
GO:0007275	multicellular organismal development	biological_process	0.041633	1	2	38	173	19960	ENSMUSG00000021373,ENSMUSG00000078674
GO:0006084	acetyl-CoA metabolic process	biological_process	0.042252	1	1	38	23	19960	ENSMUSG00000066366
GO:0005179	hormone activity	molecular_function	0.046703	1	2	38	185	19960	ENSMUSG00000078674,ENSMUSG00000021373
GO:0005102	receptor binding	molecular_function	0.048245	1	3	38	439	19960	ENSMUSG00000021373,ENSMUSG00000105300,ENSMUSG00000078674
GO:0030234	enzyme regulator activity	molecular_function	0.052923	1	3	38	455	19960	ENSMUSG00000090989,ENSMUSG00000066366,ENSMUSG00000090466
GO:0043623	cellular protein complex assembly	biological_process	0.058303	1	1	38	32	19960	ENSMUSG00000108831
GO:0015103	inorganic anion transmembrane transporter activity	molecular_function	0.063636	1	1	38	35	19960	ENSMUSG00000070867
GO:0006461	protein complex assembly	biological_process	0.065329	1	1	38	36	19960	ENSMUSG00000108831
GO:0070271	protein complex biogenesis	biological_process	0.065329	1	1	38	36	19960	ENSMUSG00000108831
GO:0032502	developmental process	biological_process	0.067938	1	2	38	228	19960	ENSMUSG00000078674,ENSMUSG00000021373
GO:0071822	protein complex subunit organization	biological_process	0.07407	1	1	38	41	19960	ENSMUSG00000108831
GO:0015698	inorganic anion transport	biological_process	0.077611	1	1	38	43	19960	ENSMUSG00000070867
GO:0005515	protein binding	molecular_function	0.079396	1	4	38	875	19960	ENSMUSG00000058005,ENSMUSG00000021373,ENSMUSG00000105300,ENSMUSG00000078674
GO:0006468	protein phosphorylation	biological_process	0.08201	1	3	38	546	19960	ENSMUSG00000050965,ENSMUSG00000075599,ENSMUSG00000079156
GO:0004672	protein kinase activity	molecular_function	0.08688	1	3	38	560	19960	ENSMUSG00000075599,ENSMUSG00000050965,ENSMUSG00000079156
GO:0016070	RNA metabolic process	biological_process	0.087779	1	8	38	2499	19960	ENSMUSG00000096691,ENSMUSG00000099693,ENSMUSG00000070031,ENSMUSG00000089937,ENSMUSG00000041565,ENSMUSG00000085684,ENSMUSG00000050965,ENSMUSG00000033740
GO:0004828	serine-tRNA ligase activity	molecular_function	0.089518	1	1	38	50	19960	ENSMUSG00000085684
GO:0006434	seryl-tRNA aminoacylation	biological_process	0.089518	1	1	38	50	19960	ENSMUSG00000085684
GO:0070851	growth factor receptor binding	molecular_function	0.090772	1	1	38	51	19960	ENSMUSG00000105300
GO:0006355	regulation of transcription, DNA-dependent	biological_process	0.093045	1	7	38	2106	19960	ENSMUSG00000033740,ENSMUSG00000041565,ENSMUSG00000099693,ENSMUSG00000089937,ENSMUSG00000070031,ENSMUSG00000096691,ENSMUSG00000050965
GO:0051252	regulation of RNA metabolic process	biological_process	0.093411	1	7	38	2108	19960	ENSMUSG00000099693,ENSMUSG00000070031,ENSMUSG00000089937,ENSMUSG00000050965,ENSMUSG00000096691,ENSMUSG00000033740,ENSMUSG00000041565
GO:2001141	regulation of RNA biosynthetic process	biological_process	0.093411	1	7	38	2108	19960	ENSMUSG00000050965,ENSMUSG00000096691,ENSMUSG00000099693,ENSMUSG00000089937,ENSMUSG00000070031,ENSMUSG00000041565,ENSMUSG00000033740
GO:0005576	extracellular region	cellular_component	0.093887	1	4	38	929	19960	ENSMUSG00000105300,ENSMUSG00000021373,ENSMUSG00000078674,ENSMUSG00000102483
GO:0019219	regulation of nucleobase-containing compound metabolic process	biological_process	0.095428	1	7	38	2119	19960	ENSMUSG00000050965,ENSMUSG00000096691,ENSMUSG00000099693,ENSMUSG00000070031,ENSMUSG00000089937,ENSMUSG00000041565,ENSMUSG00000033740
GO:0051171	regulation of nitrogen compound metabolic process	biological_process	0.095428	1	7	38	2119	19960	ENSMUSG00000070031,ENSMUSG00000099693,ENSMUSG00000089937,ENSMUSG00000050965,ENSMUSG00000096691,ENSMUSG00000033740,ENSMUSG00000041565
GO:0010556	regulation of macromolecule biosynthetic process	biological_process	0.097655	1	7	38	2131	19960	ENSMUSG00000096691,ENSMUSG00000050965,ENSMUSG00000099693,ENSMUSG00000089937,ENSMUSG00000070031,ENSMUSG00000041565,ENSMUSG00000033740
GO:2000112	regulation of cellular macromolecule biosynthetic process	biological_process	0.097655	1	7	38	2131	19960	ENSMUSG00000089937,ENSMUSG00000099693,ENSMUSG00000070031,ENSMUSG00000050965,ENSMUSG00000096691,ENSMUSG00000033740,ENSMUSG00000041565
GO:0009889	regulation of biosynthetic process	biological_process	0.098032	1	7	38	2133	19960	ENSMUSG00000041565,ENSMUSG00000033740,ENSMUSG00000096691,ENSMUSG00000050965,ENSMUSG00000070031,ENSMUSG00000099693,ENSMUSG00000089937
GO:0031326	regulation of cellular biosynthetic process	biological_process	0.098032	1	7	38	2133	19960	ENSMUSG00000050965,ENSMUSG00000096691,ENSMUSG00000089937,ENSMUSG00000099693,ENSMUSG00000070031,ENSMUSG00000041565,ENSMUSG00000033740
GO:0010468	regulation of gene expression	biological_process	0.09822	1	7	38	2134	19960	ENSMUSG00000099693,ENSMUSG00000070031,ENSMUSG00000089937,ENSMUSG00000096691,ENSMUSG00000050965,ENSMUSG00000033740,ENSMUSG00000041565
GO:0031323	regulation of cellular metabolic process	biological_process	0.10279	1	7	38	2158	19960	ENSMUSG00000033740,ENSMUSG00000041565,ENSMUSG00000099693,ENSMUSG00000089937,ENSMUSG00000070031,ENSMUSG00000096691,ENSMUSG00000050965
GO:0080090	regulation of primary metabolic process	biological_process	0.10279	1	7	38	2158	19960	ENSMUSG00000033740,ENSMUSG00000041565,ENSMUSG00000070031,ENSMUSG00000099693,ENSMUSG00000089937,ENSMUSG00000096691,ENSMUSG00000050965
GO:0019222	regulation of metabolic process	biological_process	0.10531	1	7	38	2171	19960	ENSMUSG00000033740,ENSMUSG00000041565,ENSMUSG00000089937,ENSMUSG00000099693,ENSMUSG00000070031,ENSMUSG00000050965,ENSMUSG00000096691
GO:0060255	regulation of macromolecule metabolic process	biological_process	0.10531	1	7	38	2171	19960	ENSMUSG00000041565,ENSMUSG00000033740,ENSMUSG00000096691,ENSMUSG00000050965,ENSMUSG00000089937,ENSMUSG00000099693,ENSMUSG00000070031
GO:0004674	protein serine/threonine kinase activity	molecular_function	0.11145	1	1	38	63	19960	ENSMUSG00000050965
GO:0016310	phosphorylation	biological_process	0.11296	1	3	38	629	19960	ENSMUSG00000079156,ENSMUSG00000075599,ENSMUSG00000050965
GO:0006351	transcription, DNA-dependent	biological_process	0.1236	1	7	38	2261	19960	ENSMUSG00000089937,ENSMUSG00000099693,ENSMUSG00000070031,ENSMUSG00000050965,ENSMUSG00000096691,ENSMUSG00000033740,ENSMUSG00000041565
GO:0032774	RNA biosynthetic process	biological_process	0.12662	1	7	38	2275	19960	ENSMUSG00000041565,ENSMUSG00000033740,ENSMUSG00000096691,ENSMUSG00000050965,ENSMUSG00000070031,ENSMUSG00000099693,ENSMUSG00000089937
GO:0016773	phosphotransferase activity, alcohol group as acceptor	molecular_function	0.13025	1	3	38	671	19960	ENSMUSG00000079156,ENSMUSG00000075599,ENSMUSG00000050965
GO:0008509	anion transmembrane transporter activity	molecular_function	0.1346	1	1	38	77	19960	ENSMUSG00000070867
GO:0008083	growth factor activity	molecular_function	0.13754	1	1	38	79	19960	ENSMUSG00000105300
GO:0007218	neuropeptide signaling pathway	biological_process	0.14143	1	1	38	81	19960	ENSMUSG00000002699
GO:0006793	phosphorus metabolic process	biological_process	0.15581	1	3	38	730	19960	ENSMUSG00000079156,ENSMUSG00000075599,ENSMUSG00000050965
GO:0006796	phosphate-containing compound metabolic process	biological_process	0.15581	1	3	38	730	19960	ENSMUSG00000079156,ENSMUSG00000050965,ENSMUSG00000075599
GO:0006732	coenzyme metabolic process	biological_process	0.15716	1	1	38	91	19960	ENSMUSG00000066366
GO:0001071	nucleic acid binding transcription factor activity	molecular_function	0.15955	1	4	38	1130	19960	ENSMUSG00000099693,ENSMUSG00000096691,ENSMUSG00000033740,ENSMUSG00000041565
GO:0003700	sequence-specific DNA binding transcription factor activity	molecular_function	0.15955	1	4	38	1130	19960	ENSMUSG00000099693,ENSMUSG00000096691,ENSMUSG00000033740,ENSMUSG00000041565
GO:0034622	cellular macromolecular complex assembly	biological_process	0.16318	1	1	38	95	19960	ENSMUSG00000108831
GO:0065003	macromolecular complex assembly	biological_process	0.16945	1	1	38	99	19960	ENSMUSG00000108831
GO:0016301	kinase activity	molecular_function	0.17084	1	3	38	763	19960	ENSMUSG00000079156,ENSMUSG00000050965,ENSMUSG00000075599
GO:0034621	cellular macromolecular complex subunit organization	biological_process	0.17103	1	1	38	100	19960	ENSMUSG00000108831
GO:0006118	electron transport	biological_process	0.1754	1	3	38	774	19960	ENSMUSG00000075552,ENSMUSG00000021314,ENSMUSG00000075551
GO:0043933	macromolecular complex subunit organization	biological_process	0.17724	1	1	38	104	19960	ENSMUSG00000108831
GO:0006820	anion transport	biological_process	0.17752	1	1	38	104	19960	ENSMUSG00000070867
GO:0016831	carboxy-lyase activity	molecular_function	0.19896	1	1	38	118	19960	ENSMUSG00000066366
GO:0015980	energy derivation by oxidation of organic compounds	biological_process	0.20013	1	1	38	119	19960	ENSMUSG00000066366
GO:0045333	cellular respiration	biological_process	0.20013	1	1	38	119	19960	ENSMUSG00000066366
GO:0006418	tRNA aminoacylation for protein translation	biological_process	0.20497	1	1	38	122	19960	ENSMUSG00000085684
GO:0043038	amino acid activation	biological_process	0.20497	1	1	38	122	19960	ENSMUSG00000085684
GO:0043039	tRNA aminoacylation	biological_process	0.20497	1	1	38	122	19960	ENSMUSG00000085684
GO:0004812	aminoacyl-tRNA ligase activity	molecular_function	0.21094	1	1	38	126	19960	ENSMUSG00000085684
GO:0016875	ligase activity, forming carbon-oxygen bonds	molecular_function	0.21094	1	1	38	126	19960	ENSMUSG00000085684
GO:0016876	ligase activity, forming aminoacyl-tRNA and related compounds	molecular_function	0.21094	1	1	38	126	19960	ENSMUSG00000085684
GO:0015291	secondary active transmembrane transporter activity	molecular_function	0.23198	1	1	38	140	19960	ENSMUSG00000070867
GO:0009579	thylakoid	cellular_component	0.23286	1	1	38	141	19960	ENSMUSG00000108831
GO:0044436	thylakoid part	cellular_component	0.23286	1	1	38	141	19960	ENSMUSG00000108831
GO:0016830	carbon-carbon lyase activity	molecular_function	0.23287	1	1	38	141	19960	ENSMUSG00000066366
GO:0005524	ATP binding	molecular_function	0.24001	1	4	38	1337	19960	ENSMUSG00000075599,ENSMUSG00000085684,ENSMUSG00000050965,ENSMUSG00000079156
GO:0030554	adenyl nucleotide binding	molecular_function	0.24001	1	4	38	1337	19960	ENSMUSG00000075599,ENSMUSG00000085684,ENSMUSG00000050965,ENSMUSG00000079156
GO:0032559	adenyl ribonucleotide binding	molecular_function	0.24001	1	4	38	1337	19960	ENSMUSG00000085684,ENSMUSG00000075599,ENSMUSG00000050965,ENSMUSG00000079156
GO:0055114	oxidation-reduction process	biological_process	0.24982	1	1	38	153	19960	ENSMUSG00000066366
GO:0006399	tRNA metabolic process	biological_process	0.25017	1	1	38	153	19960	ENSMUSG00000085684
GO:0051704	multi-organism process	biological_process	0.25682	1	1	38	158	19960	ENSMUSG00000102483
GO:0003746	translation elongation factor activity	molecular_function	0.26427	1	1	38	163	19960	ENSMUSG00000032443
GO:0015070	toxin activity	molecular_function	0.26678	1	1	38	165	19960	ENSMUSG00000027209
GO:0090304	nucleic acid metabolic process	biological_process	0.27821	1	8	38	3330	19960	ENSMUSG00000033740,ENSMUSG00000085684,ENSMUSG00000050965,ENSMUSG00000041565,ENSMUSG00000099693,ENSMUSG00000089937,ENSMUSG00000070031,ENSMUSG00000096691
GO:0005126	cytokine receptor binding	molecular_function	0.27962	1	1	38	175	19960	ENSMUSG00000105300
GO:0034660	ncRNA metabolic process	biological_process	0.28857	1	1	38	181	19960	ENSMUSG00000085684
GO:0051186	cofactor metabolic process	biological_process	0.30874	1	1	38	196	19960	ENSMUSG00000066366
GO:0006464	protein modification process	biological_process	0.31229	1	3	38	1047	19960	ENSMUSG00000079156,ENSMUSG00000050965,ENSMUSG00000075599
GO:0003677	DNA binding	molecular_function	0.31233	1	5	38	1986	19960	ENSMUSG00000070031,ENSMUSG00000099693,ENSMUSG00000089937,ENSMUSG00000050965,ENSMUSG00000041565
GO:0019028	viral capsid	cellular_component	0.32797	1	1	38	211	19960	ENSMUSG00000038347
GO:0016772	transferase activity, transferring phosphorus-containing groups	molecular_function	0.35231	1	3	38	1123	19960	ENSMUSG00000075599,ENSMUSG00000050965,ENSMUSG00000079156
GO:0017076	purine nucleotide binding	molecular_function	0.35551	1	4	38	1607	19960	ENSMUSG00000075599,ENSMUSG00000085684,ENSMUSG00000050965,ENSMUSG00000079156
GO:0032553	ribonucleotide binding	molecular_function	0.35551	1	4	38	1607	19960	ENSMUSG00000079156,ENSMUSG00000085684,ENSMUSG00000075599,ENSMUSG00000050965
GO:0032555	purine ribonucleotide binding	molecular_function	0.35551	1	4	38	1607	19960	ENSMUSG00000050965,ENSMUSG00000075599,ENSMUSG00000085684,ENSMUSG00000079156
GO:0035639	purine ribonucleoside triphosphate binding	molecular_function	0.35551	1	4	38	1607	19960	ENSMUSG00000079156,ENSMUSG00000085684,ENSMUSG00000075599,ENSMUSG00000050965
GO:0000166	nucleotide binding	molecular_function	0.35639	1	4	38	1609	19960	ENSMUSG00000050965,ENSMUSG00000085684,ENSMUSG00000075599,ENSMUSG00000079156
GO:0006139	nucleobase-containing compound metabolic process	biological_process	0.36208	1	8	38	3613	19960	ENSMUSG00000041565,ENSMUSG00000096691,ENSMUSG00000099693,ENSMUSG00000089937,ENSMUSG00000070031,ENSMUSG00000033740,ENSMUSG00000050965,ENSMUSG00000085684
GO:0071844	cellular component assembly at cellular level	biological_process	0.36544	1	1	38	241	19960	ENSMUSG00000108831
GO:0005488	binding	molecular_function	0.36605	1	14	38	6712	19960	ENSMUSG00000079156,ENSMUSG00000078674,ENSMUSG00000021373,ENSMUSG00000105300,ENSMUSG00000050965,ENSMUSG00000085684,ENSMUSG00000032443,ENSMUSG00000075599,ENSMUSG00000058005,ENSMUSG00000108831,ENSMUSG00000041565,ENSMUSG00000099693,ENSMUSG00000070031,ENSMUSG00000089937
GO:0022607	cellular component assembly	biological_process	0.37023	1	1	38	245	19960	ENSMUSG00000108831
GO:0043412	macromolecule modification	biological_process	0.37129	1	3	38	1160	19960	ENSMUSG00000079156,ENSMUSG00000075599,ENSMUSG00000050965
GO:0002376	immune system process	biological_process	0.37751	1	1	38	252	19960	ENSMUSG00000105300
GO:0006955	immune response	biological_process	0.37751	1	1	38	252	19960	ENSMUSG00000105300
GO:0008067	metabotropic glutamate, GABA-B-like receptor activity	molecular_function	0.3836	1	1	38	256	19960	ENSMUSG00000096691
GO:0016829	lyase activity	molecular_function	0.38771	1	1	38	260	19960	ENSMUSG00000066366
GO:0022804	active transmembrane transporter activity	molecular_function	0.39818	1	1	38	269	19960	ENSMUSG00000070867
GO:0007155	cell adhesion	biological_process	0.40248	1	1	38	272	19960	ENSMUSG00000100955
GO:0022610	biological adhesion	biological_process	0.40248	1	1	38	272	19960	ENSMUSG00000100955
GO:0050794	regulation of cellular process	biological_process	0.40659	1	10	38	4787	19960	ENSMUSG00000096691,ENSMUSG00000096802,ENSMUSG00000099693,ENSMUSG00000089937,ENSMUSG00000070031,ENSMUSG00000096292,ENSMUSG00000041565,ENSMUSG00000050965,ENSMUSG00000002699,ENSMUSG00000033740
GO:0008135	translation factor activity, nucleic acid binding	molecular_function	0.40667	1	1	38	277	19960	ENSMUSG00000032443
GO:0006414	translational elongation	biological_process	0.40897	1	1	38	279	19960	ENSMUSG00000032443
GO:0006886	intracellular protein transport	biological_process	0.4147	1	1	38	284	19960	ENSMUSG00000050965
GO:0034613	cellular protein localization	biological_process	0.4147	1	1	38	284	19960	ENSMUSG00000050965
GO:0070727	cellular macromolecule localization	biological_process	0.4147	1	1	38	284	19960	ENSMUSG00000050965
GO:0044085	cellular component biogenesis	biological_process	0.41608	1	1	38	285	19960	ENSMUSG00000108831
GO:0050789	regulation of biological process	biological_process	0.41619	1	10	38	4821	19960	ENSMUSG00000050965,ENSMUSG00000002699,ENSMUSG00000033740,ENSMUSG00000096691,ENSMUSG00000096802,ENSMUSG00000099693,ENSMUSG00000096292,ENSMUSG00000070031,ENSMUSG00000089937,ENSMUSG00000041565
GO:0046907	intracellular transport	biological_process	0.42461	1	1	38	293	19960	ENSMUSG00000050965
GO:0016874	ligase activity	molecular_function	0.437	1	1	38	304	19960	ENSMUSG00000085684
GO:0044248	cellular catabolic process	biological_process	0.4462	1	1	38	313	19960	ENSMUSG00000066366
GO:0065007	biological regulation	biological_process	0.44674	1	10	38	4929	19960	ENSMUSG00000033740,ENSMUSG00000050965,ENSMUSG00000002699,ENSMUSG00000041565,ENSMUSG00000099693,ENSMUSG00000070031,ENSMUSG00000089937,ENSMUSG00000096292,ENSMUSG00000096802,ENSMUSG00000096691
GO:0044423	virion part	cellular_component	0.44838	1	1	38	315	19960	ENSMUSG00000038347
GO:0019012	virion	cellular_component	0.45674	1	1	38	323	19960	ENSMUSG00000038347
GO:0034641	cellular nitrogen compound metabolic process	biological_process	0.46202	1	8	38	3937	19960	ENSMUSG00000050965,ENSMUSG00000085684,ENSMUSG00000033740,ENSMUSG00000096691,ENSMUSG00000099693,ENSMUSG00000070031,ENSMUSG00000089937,ENSMUSG00000041565
GO:0006807	nitrogen compound metabolic process	biological_process	0.48669	1	8	38	4017	19960	ENSMUSG00000041565,ENSMUSG00000096691,ENSMUSG00000089937,ENSMUSG00000070031,ENSMUSG00000099693,ENSMUSG00000033740,ENSMUSG00000085684,ENSMUSG00000050965
GO:0051641	cellular localization	biological_process	0.49165	1	1	38	358	19960	ENSMUSG00000050965
GO:0051649	establishment of localization in cell	biological_process	0.49165	1	1	38	358	19960	ENSMUSG00000050965
GO:0043229	intracellular organelle	cellular_component	0.51538	1	10	38	5193	19960	ENSMUSG00000089844,ENSMUSG00000051592,ENSMUSG00000033740,ENSMUSG00000061852,ENSMUSG00000041565,ENSMUSG00000072109,ENSMUSG00000091199,ENSMUSG00000090186,ENSMUSG00000070031,ENSMUSG00000099693
GO:0043226	organelle	cellular_component	0.51734	1	10	38	5200	19960	ENSMUSG00000033740,ENSMUSG00000051592,ENSMUSG00000089844,ENSMUSG00000061852,ENSMUSG00000090186,ENSMUSG00000091199,ENSMUSG00000041565,ENSMUSG00000072109,ENSMUSG00000099693,ENSMUSG00000070031
GO:0044424	intracellular part	cellular_component	0.51872	1	11	38	5737	19960	ENSMUSG00000033740,ENSMUSG00000051592,ENSMUSG00000089844,ENSMUSG00000061852,ENSMUSG00000091199,ENSMUSG00000108831,ENSMUSG00000090186,ENSMUSG00000041565,ENSMUSG00000072109,ENSMUSG00000099693,ENSMUSG00000070031
GO:0003676	nucleic acid binding	molecular_function	0.52189	1	7	38	3603	19960	ENSMUSG00000041565,ENSMUSG00000108831,ENSMUSG00000050965,ENSMUSG00000032443,ENSMUSG00000099693,ENSMUSG00000070031,ENSMUSG00000089937
GO:0071842	cellular component organization at cellular level	biological_process	0.52546	1	1	38	394	19960	ENSMUSG00000108831
GO:0006520	cellular amino acid metabolic process	biological_process	0.52629	1	1	38	395	19960	ENSMUSG00000085684
GO:0008104	protein localization	biological_process	0.52715	1	1	38	396	19960	ENSMUSG00000050965
GO:0015031	protein transport	biological_process	0.52715	1	1	38	396	19960	ENSMUSG00000050965
GO:0045184	establishment of protein localization	biological_process	0.52715	1	1	38	396	19960	ENSMUSG00000050965
GO:0005622	intracellular	cellular_component	0.54441	1	12	38	6366	19960	ENSMUSG00000090186,ENSMUSG00000108831,ENSMUSG00000091199,ENSMUSG00000072109,ENSMUSG00000041565,ENSMUSG00000070031,ENSMUSG00000099693,ENSMUSG00000096691,ENSMUSG00000033740,ENSMUSG00000089844,ENSMUSG00000051592,ENSMUSG00000061852
GO:0044106	cellular amine metabolic process	biological_process	0.5458	1	1	38	417	19960	ENSMUSG00000085684
GO:0071841	cellular component organization or biogenesis at cellular level	biological_process	0.56278	1	1	38	437	19960	ENSMUSG00000108831
GO:0006082	organic acid metabolic process	biological_process	0.56539	1	1	38	440	19960	ENSMUSG00000085684
GO:0019752	carboxylic acid metabolic process	biological_process	0.56539	1	1	38	440	19960	ENSMUSG00000085684
GO:0043436	oxoacid metabolic process	biological_process	0.56539	1	1	38	440	19960	ENSMUSG00000085684
GO:0042180	cellular ketone metabolic process	biological_process	0.56872	1	1	38	444	19960	ENSMUSG00000085684
GO:0016043	cellular component organization	biological_process	0.57209	1	1	38	448	19960	ENSMUSG00000108831
GO:0032501	multicellular organismal process	biological_process	0.57386	1	2	38	1022	19960	ENSMUSG00000021373,ENSMUSG00000078674
GO:0010467	gene expression	biological_process	0.57437	1	9	38	4868	19960	ENSMUSG00000041565,ENSMUSG00000099693,ENSMUSG00000089937,ENSMUSG00000070031,ENSMUSG00000096691,ENSMUSG00000033740,ENSMUSG00000032443,ENSMUSG00000085684,ENSMUSG00000050965
GO:0033036	macromolecule localization	biological_process	0.58167	1	1	38	460	19960	ENSMUSG00000050965
GO:0009308	amine metabolic process	biological_process	0.58176	1	1	38	460	19960	ENSMUSG00000085684
GO:0071840	cellular component organization or biogenesis	biological_process	0.61481	1	1	38	503	19960	ENSMUSG00000108831
GO:0016740	transferase activity	molecular_function	0.63184	1	3	38	1709	19960	ENSMUSG00000075599,ENSMUSG00000050965,ENSMUSG00000079156
GO:0034645	cellular macromolecule biosynthetic process	biological_process	0.66304	1	9	38	5199	19960	ENSMUSG00000096691,ENSMUSG00000070031,ENSMUSG00000099693,ENSMUSG00000089937,ENSMUSG00000041565,ENSMUSG00000085684,ENSMUSG00000032443,ENSMUSG00000050965,ENSMUSG00000033740
GO:0009059	macromolecule biosynthetic process	biological_process	0.66406	1	9	38	5203	19960	ENSMUSG00000041565,ENSMUSG00000070031,ENSMUSG00000099693,ENSMUSG00000089937,ENSMUSG00000096691,ENSMUSG00000033740,ENSMUSG00000085684,ENSMUSG00000032443,ENSMUSG00000050965
GO:0006091	generation of precursor metabolites and energy	biological_process	0.68044	1	1	38	602	19960	ENSMUSG00000066366
GO:0016491	oxidoreductase activity	molecular_function	0.70613	1	2	38	1295	19960	ENSMUSG00000054031,ENSMUSG00000004637
GO:0003723	RNA binding	molecular_function	0.7704	1	1	38	771	19960	ENSMUSG00000032443
GO:0044260	cellular macromolecule metabolic process	biological_process	0.78154	1	11	38	6848	19960	ENSMUSG00000032443,ENSMUSG00000085684,ENSMUSG00000075599,ENSMUSG00000050965,ENSMUSG00000079156,ENSMUSG00000033740,ENSMUSG00000096691,ENSMUSG00000099693,ENSMUSG00000070031,ENSMUSG00000089937,ENSMUSG00000041565
GO:0044249	cellular biosynthetic process	biological_process	0.78482	1	9	38	5741	19960	ENSMUSG00000096691,ENSMUSG00000099693,ENSMUSG00000070031,ENSMUSG00000089937,ENSMUSG00000041565,ENSMUSG00000032443,ENSMUSG00000085684,ENSMUSG00000050965,ENSMUSG00000033740
GO:0007186	G-protein coupled receptor signaling pathway	biological_process	0.79179	1	3	38	2184	19960	ENSMUSG00000096802,ENSMUSG00000002699,ENSMUSG00000096292
GO:0005575	cellular_component	cellular_component	0.797	1	20	38	11778	19960	ENSMUSG00000051592,ENSMUSG00000102483,ENSMUSG00000041565,ENSMUSG00000072109,ENSMUSG00000091199,ENSMUSG00000090186,ENSMUSG00000070867,ENSMUSG00000096802,ENSMUSG00000096292,ENSMUSG00000089844,ENSMUSG00000033740,ENSMUSG00000061852,ENSMUSG00000105300,ENSMUSG00000021373,ENSMUSG00000078674,ENSMUSG00000038347,ENSMUSG00000108831,ENSMUSG00000096691,ENSMUSG00000070031,ENSMUSG00000099693
GO:0007166	cell surface receptor linked signaling pathway	biological_process	0.80258	1	3	38	2225	19960	ENSMUSG00000096802,ENSMUSG00000002699,ENSMUSG00000096292
GO:0009058	biosynthetic process	biological_process	0.80607	1	9	38	5854	19960	ENSMUSG00000033740,ENSMUSG00000085684,ENSMUSG00000032443,ENSMUSG00000050965,ENSMUSG00000041565,ENSMUSG00000096691,ENSMUSG00000089937,ENSMUSG00000099693,ENSMUSG00000070031
GO:0005215	transporter activity	molecular_function	0.80687	1	2	38	1580	19960	ENSMUSG00000070867,ENSMUSG00000078674
GO:0006810	transport	biological_process	0.80918	1	3	38	2252	19960	ENSMUSG00000070867,ENSMUSG00000050965,ENSMUSG00000078674
GO:0051234	establishment of localization	biological_process	0.80918	1	3	38	2252	19960	ENSMUSG00000070867,ENSMUSG00000050965,ENSMUSG00000078674
GO:0009056	catabolic process	biological_process	0.81098	1	1	38	872	19960	ENSMUSG00000066366
GO:0051179	localization	biological_process	0.81656	1	3	38	2282	19960	ENSMUSG00000078674,ENSMUSG00000050965,ENSMUSG00000070867
GO:0015075	ion transmembrane transporter activity	molecular_function	0.84772	1	1	38	979	19960	ENSMUSG00000070867
GO:0043234	protein complex	cellular_component	0.85945	1	1	38	1021	19960	ENSMUSG00000108831
GO:0006811	ion transport	biological_process	0.86501	1	1	38	1040	19960	ENSMUSG00000070867
GO:0001584	rhodopsin-like receptor activity	molecular_function	0.87629	1	2	38	1865	19960	ENSMUSG00000096292,ENSMUSG00000096802
GO:0044267	cellular protein metabolic process	biological_process	0.87781	1	5	38	3905	19960	ENSMUSG00000050965,ENSMUSG00000085684,ENSMUSG00000075599,ENSMUSG00000032443,ENSMUSG00000079156
GO:0022414	reproductive process	biological_process	0.87812	1	1	38	1098	19960	ENSMUSG00000102483
GO:0000003	reproduction	biological_process	0.88051	1	1	38	1108	19960	ENSMUSG00000102483
GO:0043170	macromolecule metabolic process	biological_process	0.88102	1	11	38	7488	19960	ENSMUSG00000099693,ENSMUSG00000089937,ENSMUSG00000070031,ENSMUSG00000096691,ENSMUSG00000041565,ENSMUSG00000075599,ENSMUSG00000085684,ENSMUSG00000032443,ENSMUSG00000050965,ENSMUSG00000079156,ENSMUSG00000033740
GO:0022891	substrate-specific transmembrane transporter activity	molecular_function	0.88469	1	1	38	1120	19960	ENSMUSG00000070867
GO:0022857	transmembrane transporter activity	molecular_function	0.89265	1	1	38	1156	19960	ENSMUSG00000070867
GO:0044237	cellular metabolic process	biological_process	0.89815	1	12	38	8201	19960	ENSMUSG00000096691,ENSMUSG00000099693,ENSMUSG00000070031,ENSMUSG00000089937,ENSMUSG00000041565,ENSMUSG00000050965,ENSMUSG00000075599,ENSMUSG00000085684,ENSMUSG00000032443,ENSMUSG00000066366,ENSMUSG00000033740,ENSMUSG00000079156
GO:0007165	signal transduction	biological_process	0.89952	1	3	38	2714	19960	ENSMUSG00000002699,ENSMUSG00000096802,ENSMUSG00000096292
GO:0023052	signaling	biological_process	0.90199	1	3	38	2731	19960	ENSMUSG00000096802,ENSMUSG00000002699,ENSMUSG00000096292
GO:0022892	substrate-specific transporter activity	molecular_function	0.90865	1	1	38	1237	19960	ENSMUSG00000070867
GO:0007154	cell communication	biological_process	0.91041	1	3	38	2792	19960	ENSMUSG00000096292,ENSMUSG00000002699,ENSMUSG00000096802
GO:0008152	metabolic process	biological_process	0.91802	1	14	38	9506	19960	ENSMUSG00000079156,ENSMUSG00000004637,ENSMUSG00000033740,ENSMUSG00000050965,ENSMUSG00000085684,ENSMUSG00000032443,ENSMUSG00000075599,ENSMUSG00000066366,ENSMUSG00000041565,ENSMUSG00000096691,ENSMUSG00000054031,ENSMUSG00000070031,ENSMUSG00000099693,ENSMUSG00000089937
GO:0044281	small molecule metabolic process	biological_process	0.91886	1	1	38	1299	19960	ENSMUSG00000085684
GO:0003824	catalytic activity	molecular_function	0.92385	1	7	38	5516	19960	ENSMUSG00000079156,ENSMUSG00000004637,ENSMUSG00000066366,ENSMUSG00000054031,ENSMUSG00000075599,ENSMUSG00000085684,ENSMUSG00000050965
GO:0003674	molecular_function	molecular_function	0.92727	1	24	38	14750	19960	ENSMUSG00000038347,ENSMUSG00000090989,ENSMUSG00000108831,ENSMUSG00000096691,ENSMUSG00000099693,ENSMUSG00000070031,ENSMUSG00000089937,ENSMUSG00000079156,ENSMUSG00000033740,ENSMUSG00000085684,ENSMUSG00000075599,ENSMUSG00000032443,ENSMUSG00000105300,ENSMUSG00000066366,ENSMUSG00000021373,ENSMUSG00000078674,ENSMUSG00000041565,ENSMUSG00000070867,ENSMUSG00000058005,ENSMUSG00000090466,ENSMUSG00000100955,…
GO:0050896	response to stimulus	biological_process	0.94102	1	4	38	3773	19960	ENSMUSG00000002699,ENSMUSG00000096802,ENSMUSG00000096292,ENSMUSG00000105300
GO:0019538	protein metabolic process	biological_process	0.94667	1	5	38	4536	19960	ENSMUSG00000075599,ENSMUSG00000085684,ENSMUSG00000032443,ENSMUSG00000050965,ENSMUSG00000079156
GO:0051716	cellular response to stimulus	biological_process	0.94698	1	3	38	3136	19960	ENSMUSG00000096802,ENSMUSG00000002699,ENSMUSG00000096292
GO:0016021	integral to membrane	cellular_component	0.95038	1	2	38	2413	19960	ENSMUSG00000096802,ENSMUSG00000096292
GO:0031224	intrinsic to membrane	cellular_component	0.95038	1	2	38	2413	19960	ENSMUSG00000096292,ENSMUSG00000096802
GO:0009987	cellular process	biological_process	0.95277	1	17	38	11568	19960	ENSMUSG00000050965,ENSMUSG00000002699,ENSMUSG00000096292,ENSMUSG00000096802,ENSMUSG00000100955,ENSMUSG00000041565,ENSMUSG00000066366,ENSMUSG00000085684,ENSMUSG00000075599,ENSMUSG00000032443,ENSMUSG00000033740,ENSMUSG00000079156,ENSMUSG00000099693,ENSMUSG00000070031,ENSMUSG00000089937,ENSMUSG00000096691,ENSMUSG00000108831
GO:0005198	structural molecule activity	molecular_function	0.96121	1	2	38	2574	19960	ENSMUSG00000038347,ENSMUSG00000100955
GO:0006412	translation	biological_process	0.9637	1	2	38	2612	19960	ENSMUSG00000032443,ENSMUSG00000085684
GO:0044425	membrane part	cellular_component	0.96888	1	2	38	2678	19960	ENSMUSG00000096292,ENSMUSG00000096802
GO:0005623	cell	cellular_component	0.97064	1	15	38	10860	19960	ENSMUSG00000041565,ENSMUSG00000072109,ENSMUSG00000108831,ENSMUSG00000090186,ENSMUSG00000091199,ENSMUSG00000070867,ENSMUSG00000096802,ENSMUSG00000096691,ENSMUSG00000070031,ENSMUSG00000099693,ENSMUSG00000096292,ENSMUSG00000089844,ENSMUSG00000051592,ENSMUSG00000033740,ENSMUSG00000061852
GO:0044464	cell part	cellular_component	0.97064	1	15	38	10860	19960	ENSMUSG00000061852,ENSMUSG00000089844,ENSMUSG00000051592,ENSMUSG00000033740,ENSMUSG00000096691,ENSMUSG00000096802,ENSMUSG00000099693,ENSMUSG00000096292,ENSMUSG00000070031,ENSMUSG00000041565,ENSMUSG00000072109,ENSMUSG00000108831,ENSMUSG00000090186,ENSMUSG00000091199,ENSMUSG00000070867
GO:0044238	primary metabolic process	biological_process	0.97299	1	11	38	8711	19960	ENSMUSG00000096691,ENSMUSG00000070031,ENSMUSG00000099693,ENSMUSG00000089937,ENSMUSG00000041565,ENSMUSG00000032443,ENSMUSG00000085684,ENSMUSG00000075599,ENSMUSG00000050965,ENSMUSG00000079156,ENSMUSG00000033740
GO:0008150	biological_process	biological_process	0.97536	1	24	38	15450	19960	ENSMUSG00000054031,ENSMUSG00000096292,ENSMUSG00000096802,ENSMUSG00000100955,ENSMUSG00000070867,ENSMUSG00000041565,ENSMUSG00000050965,ENSMUSG00000002699,ENSMUSG00000102483,ENSMUSG00000004637,ENSMUSG00000099693,ENSMUSG00000070031,ENSMUSG00000089937,ENSMUSG00000096691,ENSMUSG00000108831,ENSMUSG00000078674,ENSMUSG00000021373,ENSMUSG00000105300,ENSMUSG00000066366,ENSMUSG00000085684,ENSMUSG00000032443,…
GO:0016020	membrane	cellular_component	0.99661	1	4	38	5480	19960	ENSMUSG00000070867,ENSMUSG00000096292,ENSMUSG00000096691,ENSMUSG00000096802
GO:0032991	macromolecular complex	cellular_component	0.99883	1	1	38	3321	19960	ENSMUSG00000108831
