# Supplementary material for: Folate deficiency reduced aberrant level of DOT1L-mediated histone H3K79 methylation causes disruptive SHH gene expression involved in neural tube defects
Source: Epigenetics Chromatin. 2023 Dec 14;16:50. doi: 10.1186/s13072-023-00517-3 (PMC10720071; doi:10.1186/s13072-023-00517-3)
Supplement: Supplementary file 5 — Additional file 5: Table S5. ChIP-seq assay of KEGG. [file 13072_2023_517_MOESM5_ESM.xlsx]

## Sheet: Table S5  ChIP-seq assay of KEG
#Term	Database	ID	Input number	Background number	P-Value	Corrected P-Value	Input	KEGG_ID/KO	Entrez_ID	Hyperlink
Complement and coagulation cascades	KEGG PATHWAY	mmu04610	3	87	0.00360444	0.151451	ENSMUSG00000090989|ENSMUSG00000066366|ENSMUSG00000090466	mmu:20701|mmu:20701|mmu:20704|	20701|20701|20704|	http://www.genome.jp/kegg-bin/show_pathway?mmu04610/mmu:20704%09red/mmu:20701%09red
Retinol metabolism	KEGG PATHWAY	mmu00830	3	89	0.00383421	0.151451	ENSMUSG00000054031|ENSMUSG00000075551|ENSMUSG00000075552	mmu:103142|mmu:53973|mmu:53973|	103142|53973|53973|	http://www.genome.jp/kegg-bin/show_pathway?mmu00830/mmu:53973%09red/mmu:103142%09red
Linoleic acid metabolism	KEGG PATHWAY	mmu00591	2	50	0.013566	0.357237	ENSMUSG00000075551|ENSMUSG00000075552	mmu:53973|mmu:53973|	53973|53973|	http://www.genome.jp/kegg-bin/show_pathway?mmu00591/mmu:53973%09red
Fc epsilon RI signaling pathway	KEGG PATHWAY	mmu04664	2	69	0.0243891	0.410747	ENSMUSG00000002699|ENSMUSG00000050965	mmu:16822|mmu:18750|	16822|18750|	http://www.genome.jp/kegg-bin/show_pathway?mmu04664/mmu:18750%09red/mmu:16822%09red
Steroid hormone biosynthesis	KEGG PATHWAY	mmu00140	2	87	0.036958	0.410747	ENSMUSG00000075551|ENSMUSG00000075552	mmu:53973|mmu:53973|	53973|53973|	http://www.genome.jp/kegg-bin/show_pathway?mmu00140/mmu:53973%09red
Fc gamma R-mediated phagocytosis	KEGG PATHWAY	mmu04666	2	90	0.03925	0.410747	ENSMUSG00000050965|ENSMUSG00000021314	mmu:18750|mmu:218038|	18750|218038|	http://www.genome.jp/kegg-bin/show_pathway?mmu04666/mmu:18750%09red/mmu:218038%09red
Morphine addiction	KEGG PATHWAY	mmu05032	2	93	0.0415947	0.410747	ENSMUSG00000050965|ENSMUSG00000041741	mmu:18750|mmu:54611|	18750|54611|	http://www.genome.jp/kegg-bin/show_pathway?mmu05032/mmu:54611%09red/mmu:18750%09red
Chemical carcinogenesis	KEGG PATHWAY	mmu05204	2	93	0.0415947	0.410747	ENSMUSG00000075551|ENSMUSG00000075552	mmu:53973|mmu:53973|	53973|53973|	http://www.genome.jp/kegg-bin/show_pathway?mmu05204/mmu:53973%09red
Natural killer cell mediated cytotoxicity	KEGG PATHWAY	mmu04650	2	121	0.0657972	0.528242	ENSMUSG00000002699|ENSMUSG00000050965	mmu:16822|mmu:18750|	16822|18750|	http://www.genome.jp/kegg-bin/show_pathway?mmu04650/mmu:18750%09red/mmu:16822%09red
African trypanosomiasis	KEGG PATHWAY	mmu05143	1	37	0.12141	0.528242	ENSMUSG00000050965	mmu:18750|	18750|	http://www.genome.jp/kegg-bin/show_pathway?mmu05143/mmu:18750%09red
Aldosterone-regulated sodium reabsorption	KEGG PATHWAY	mmu04960	1	40	0.130349	0.528242	ENSMUSG00000050965	mmu:18750|	18750|	http://www.genome.jp/kegg-bin/show_pathway?mmu04960/mmu:18750%09red
Rap1 signaling pathway	KEGG PATHWAY	mmu04015	2	215	0.168367	0.528242	ENSMUSG00000002699|ENSMUSG00000050965	mmu:16822|mmu:18750|	16822|18750|	http://www.genome.jp/kegg-bin/show_pathway?mmu04015/mmu:18750%09red/mmu:16822%09red
Endocrine and other factor-regulated calcium reabsorption	KEGG PATHWAY	mmu04961	1	54	0.170889	0.528242	ENSMUSG00000050965	mmu:18750|	18750|	http://www.genome.jp/kegg-bin/show_pathway?mmu04961/mmu:18750%09red
Non-small cell lung cancer	KEGG PATHWAY	mmu05223	1	56	0.176525	0.528242	ENSMUSG00000050965	mmu:18750|	18750|	http://www.genome.jp/kegg-bin/show_pathway?mmu05223/mmu:18750%09red
VEGF signaling pathway	KEGG PATHWAY	mmu04370	1	60	0.187685	0.528242	ENSMUSG00000050965	mmu:18750|	18750|	http://www.genome.jp/kegg-bin/show_pathway?mmu04370/mmu:18750%09red
Long-term depression	KEGG PATHWAY	mmu04730	1	61	0.190452	0.528242	ENSMUSG00000050965	mmu:18750|	18750|	http://www.genome.jp/kegg-bin/show_pathway?mmu04730/mmu:18750%09red
Glioma	KEGG PATHWAY	mmu05214	1	65	0.201425	0.528242	ENSMUSG00000050965	mmu:18750|	18750|	http://www.genome.jp/kegg-bin/show_pathway?mmu05214/mmu:18750%09red
Long-term potentiation	KEGG PATHWAY	mmu04720	1	66	0.204145	0.528242	ENSMUSG00000050965	mmu:18750|	18750|	http://www.genome.jp/kegg-bin/show_pathway?mmu04720/mmu:18750%09red
p53 signaling pathway	KEGG PATHWAY	mmu04115	1	68	0.209558	0.528242	ENSMUSG00000051592	mmu:209091|	209091|	http://www.genome.jp/kegg-bin/show_pathway?mmu04115/mmu:209091%09red
Amphetamine addiction	KEGG PATHWAY	mmu05031	1	68	0.209558	0.528242	ENSMUSG00000050965	mmu:18750|	18750|	http://www.genome.jp/kegg-bin/show_pathway?mmu05031/mmu:18750%09red
Thyroid hormone synthesis	KEGG PATHWAY	mmu04918	1	71	0.217609	0.528242	ENSMUSG00000050965	mmu:18750|	18750|	http://www.genome.jp/kegg-bin/show_pathway?mmu04918/mmu:18750%09red
Renin secretion	KEGG PATHWAY	mmu04924	1	72	0.220275	0.528242	ENSMUSG00000041741	mmu:54611|	54611|	http://www.genome.jp/kegg-bin/show_pathway?mmu04924/mmu:54611%09red
Gastric acid secretion	KEGG PATHWAY	mmu04971	1	73	0.222932	0.528242	ENSMUSG00000050965	mmu:18750|	18750|	http://www.genome.jp/kegg-bin/show_pathway?mmu04971/mmu:18750%09red
Salivary secretion	KEGG PATHWAY	mmu04970	1	78	0.236081	0.528242	ENSMUSG00000050965	mmu:18750|	18750|	http://www.genome.jp/kegg-bin/show_pathway?mmu04970/mmu:18750%09red
EGFR tyrosine kinase inhibitor resistance	KEGG PATHWAY	mmu01521	1	82	0.246442	0.528242	ENSMUSG00000050965	mmu:18750|	18750|	http://www.genome.jp/kegg-bin/show_pathway?mmu01521/mmu:18750%09red
Aldosterone synthesis and secretion	KEGG PATHWAY	mmu04925	1	86	0.256664	0.528242	ENSMUSG00000050965	mmu:18750|	18750|	http://www.genome.jp/kegg-bin/show_pathway?mmu04925/mmu:18750%09red
Insulin secretion	KEGG PATHWAY	mmu04911	1	86	0.256664	0.528242	ENSMUSG00000050965	mmu:18750|	18750|	http://www.genome.jp/kegg-bin/show_pathway?mmu04911/mmu:18750%09red
Gap junction	KEGG PATHWAY	mmu04540	1	86	0.256664	0.528242	ENSMUSG00000050965	mmu:18750|	18750|	http://www.genome.jp/kegg-bin/show_pathway?mmu04540/mmu:18750%09red
ErbB signaling pathway	KEGG PATHWAY	mmu04012	1	87	0.259198	0.528242	ENSMUSG00000050965	mmu:18750|	18750|	http://www.genome.jp/kegg-bin/show_pathway?mmu04012/mmu:18750%09red
GnRH signaling pathway	KEGG PATHWAY	mmu04912	1	88	0.261724	0.528242	ENSMUSG00000050965	mmu:18750|	18750|	http://www.genome.jp/kegg-bin/show_pathway?mmu04912/mmu:18750%09red
GABAergic synapse	KEGG PATHWAY	mmu04727	1	89	0.264241	0.528242	ENSMUSG00000050965	mmu:18750|	18750|	http://www.genome.jp/kegg-bin/show_pathway?mmu04727/mmu:18750%09red
Progesterone-mediated oocyte maturation	KEGG PATHWAY	mmu04914	1	90	0.266749	0.528242	ENSMUSG00000051592	mmu:209091|	209091|	http://www.genome.jp/kegg-bin/show_pathway?mmu04914/mmu:209091%09red
Phosphatidylinositol signaling system	KEGG PATHWAY	mmu04070	1	97	0.284073	0.528242	ENSMUSG00000050965	mmu:18750|	18750|	http://www.genome.jp/kegg-bin/show_pathway?mmu04070/mmu:18750%09red
Circadian entrainment	KEGG PATHWAY	mmu04713	1	98	0.286515	0.528242	ENSMUSG00000050965	mmu:18750|	18750|	http://www.genome.jp/kegg-bin/show_pathway?mmu04713/mmu:18750%09red
Melanogenesis	KEGG PATHWAY	mmu04916	1	99	0.288948	0.528242	ENSMUSG00000050965	mmu:18750|	18750|	http://www.genome.jp/kegg-bin/show_pathway?mmu04916/mmu:18750%09red
Choline metabolism in cancer	KEGG PATHWAY	mmu05231	1	101	0.29379	0.528242	ENSMUSG00000050965	mmu:18750|	18750|	http://www.genome.jp/kegg-bin/show_pathway?mmu05231/mmu:18750%09red
Pancreatic secretion	KEGG PATHWAY	mmu04972	1	103	0.2986	0.528242	ENSMUSG00000050965	mmu:18750|	18750|	http://www.genome.jp/kegg-bin/show_pathway?mmu04972/mmu:18750%09red
AGE-RAGE signaling pathway in diabetic complications	KEGG PATHWAY	mmu04933	1	103	0.2986	0.528242	ENSMUSG00000050965	mmu:18750|	18750|	http://www.genome.jp/kegg-bin/show_pathway?mmu04933/mmu:18750%09red
Retrograde endocannabinoid signaling	KEGG PATHWAY	mmu04723	1	103	0.2986	0.528242	ENSMUSG00000050965	mmu:18750|	18750|	http://www.genome.jp/kegg-bin/show_pathway?mmu04723/mmu:18750%09red
T cell receptor signaling pathway	KEGG PATHWAY	mmu04660	1	105	0.303377	0.528242	ENSMUSG00000002699	mmu:16822|	16822|	http://www.genome.jp/kegg-bin/show_pathway?mmu04660/mmu:16822%09red
HIF-1 signaling pathway	KEGG PATHWAY	mmu04066	1	110	0.315179	0.528242	ENSMUSG00000050965	mmu:18750|	18750|	http://www.genome.jp/kegg-bin/show_pathway?mmu04066/mmu:18750%09red
Amoebiasis	KEGG PATHWAY	mmu05146	1	111	0.317515	0.528242	ENSMUSG00000050965	mmu:18750|	18750|	http://www.genome.jp/kegg-bin/show_pathway?mmu05146/mmu:18750%09red
Cholinergic synapse	KEGG PATHWAY	mmu04725	1	113	0.322165	0.528242	ENSMUSG00000050965	mmu:18750|	18750|	http://www.genome.jp/kegg-bin/show_pathway?mmu04725/mmu:18750%09red
Glutamatergic synapse	KEGG PATHWAY	mmu04724	1	115	0.326783	0.528242	ENSMUSG00000050965	mmu:18750|	18750|	http://www.genome.jp/kegg-bin/show_pathway?mmu04724/mmu:18750%09red
Thyroid hormone signaling pathway	KEGG PATHWAY	mmu04919	1	117	0.33137	0.528242	ENSMUSG00000050965	mmu:18750|	18750|	http://www.genome.jp/kegg-bin/show_pathway?mmu04919/mmu:18750%09red
Leukocyte transendothelial migration	KEGG PATHWAY	mmu04670	1	121	0.340452	0.528242	ENSMUSG00000050965	mmu:18750|	18750|	http://www.genome.jp/kegg-bin/show_pathway?mmu04670/mmu:18750%09red
Platelet activation	KEGG PATHWAY	mmu04611	1	123	0.344947	0.528242	ENSMUSG00000002699	mmu:16822|	16822|	http://www.genome.jp/kegg-bin/show_pathway?mmu04611/mmu:16822%09red
Sphingolipid signaling pathway	KEGG PATHWAY	mmu04071	1	125	0.349411	0.528242	ENSMUSG00000050965	mmu:18750|	18750|	http://www.genome.jp/kegg-bin/show_pathway?mmu04071/mmu:18750%09red
Cell cycle	KEGG PATHWAY	mmu04110	1	125	0.349411	0.528242	ENSMUSG00000051592	mmu:209091|	209091|	http://www.genome.jp/kegg-bin/show_pathway?mmu04110/mmu:209091%09red
Inflammatory mediator regulation of TRP channels	KEGG PATHWAY	mmu04750	1	126	0.351632	0.528242	ENSMUSG00000050965	mmu:18750|	18750|	http://www.genome.jp/kegg-bin/show_pathway?mmu04750/mmu:18750%09red
Vascular smooth muscle contraction	KEGG PATHWAY	mmu04270	1	128	0.356052	0.528242	ENSMUSG00000050965	mmu:18750|	18750|	http://www.genome.jp/kegg-bin/show_pathway?mmu04270/mmu:18750%09red
Osteoclast differentiation	KEGG PATHWAY	mmu04380	1	133	0.366971	0.528242	ENSMUSG00000002699	mmu:16822|	16822|	http://www.genome.jp/kegg-bin/show_pathway?mmu04380/mmu:16822%09red
Serotonergic synapse	KEGG PATHWAY	mmu04726	1	133	0.366971	0.528242	ENSMUSG00000050965	mmu:18750|	18750|	http://www.genome.jp/kegg-bin/show_pathway?mmu04726/mmu:18750%09red
FoxO signaling pathway	KEGG PATHWAY	mmu04068	1	135	0.371287	0.528242	ENSMUSG00000051592	mmu:209091|	209091|	http://www.genome.jp/kegg-bin/show_pathway?mmu04068/mmu:209091%09red
Dopaminergic synapse	KEGG PATHWAY	mmu04728	1	135	0.371287	0.528242	ENSMUSG00000050965	mmu:18750|	18750|	http://www.genome.jp/kegg-bin/show_pathway?mmu04728/mmu:18750%09red
Tight junction	KEGG PATHWAY	mmu04530	1	141	0.384061	0.528242	ENSMUSG00000050965	mmu:18750|	18750|	http://www.genome.jp/kegg-bin/show_pathway?mmu04530/mmu:18750%09red
Wnt signaling pathway	KEGG PATHWAY	mmu04310	1	146	0.39451	0.528242	ENSMUSG00000050965	mmu:18750|	18750|	http://www.genome.jp/kegg-bin/show_pathway?mmu04310/mmu:18750%09red
Phospholipase D signaling pathway	KEGG PATHWAY	mmu04072	1	146	0.39451	0.528242	ENSMUSG00000050965	mmu:18750|	18750|	http://www.genome.jp/kegg-bin/show_pathway?mmu04072/mmu:18750%09red
Hepatitis B	KEGG PATHWAY	mmu05161	1	146	0.39451	0.528242	ENSMUSG00000050965	mmu:18750|	18750|	http://www.genome.jp/kegg-bin/show_pathway?mmu05161/mmu:18750%09red
Adrenergic signaling in cardiomyocytes	KEGG PATHWAY	mmu04261	1	152	0.406818	0.533731	ENSMUSG00000050965	mmu:18750|	18750|	http://www.genome.jp/kegg-bin/show_pathway?mmu04261/mmu:18750%09red
mTOR signaling pathway	KEGG PATHWAY	mmu04150	1	156	0.414885	0.533731	ENSMUSG00000050965	mmu:18750|	18750|	http://www.genome.jp/kegg-bin/show_pathway?mmu04150/mmu:18750%09red
Oxytocin signaling pathway	KEGG PATHWAY	mmu04921	1	158	0.418877	0.533731	ENSMUSG00000050965	mmu:18750|	18750|	http://www.genome.jp/kegg-bin/show_pathway?mmu04921/mmu:18750%09red
Influenza A	KEGG PATHWAY	mmu05164	1	172	0.446082	0.547976	ENSMUSG00000050965	mmu:18750|	18750|	http://www.genome.jp/kegg-bin/show_pathway?mmu05164/mmu:18750%09red
cGMP-PKG signaling pathway	KEGG PATHWAY	mmu04022	1	173	0.447976	0.547976	ENSMUSG00000041741	mmu:54611|	54611|	http://www.genome.jp/kegg-bin/show_pathway?mmu04022/mmu:54611%09red
Axon guidance	KEGG PATHWAY	mmu04360	1	176	0.453621	0.547976	ENSMUSG00000050965	mmu:18750|	18750|	http://www.genome.jp/kegg-bin/show_pathway?mmu04360/mmu:18750%09red
Purine metabolism	KEGG PATHWAY	mmu00230	1	179	0.459208	0.547976	ENSMUSG00000041741	mmu:54611|	54611|	http://www.genome.jp/kegg-bin/show_pathway?mmu00230/mmu:54611%09red
Calcium signaling pathway	KEGG PATHWAY	mmu04020	1	182	0.464739	0.547976	ENSMUSG00000050965	mmu:18750|	18750|	http://www.genome.jp/kegg-bin/show_pathway?mmu04020/mmu:18750%09red
cAMP signaling pathway	KEGG PATHWAY	mmu04024	1	198	0.493305	0.573104	ENSMUSG00000041741	mmu:54611|	54611|	http://www.genome.jp/kegg-bin/show_pathway?mmu04024/mmu:54611%09red
Focal adhesion	KEGG PATHWAY	mmu04510	1	203	0.501918	0.57466	ENSMUSG00000050965	mmu:18750|	18750|	http://www.genome.jp/kegg-bin/show_pathway?mmu04510/mmu:18750%09red
Proteoglycans in cancer	KEGG PATHWAY	mmu05205	1	208	0.510387	0.576008	ENSMUSG00000050965	mmu:18750|	18750|	http://www.genome.jp/kegg-bin/show_pathway?mmu05205/mmu:18750%09red
Herpes simplex infection	KEGG PATHWAY	mmu05168	1	224	0.536541	0.596997	ENSMUSG00000026222	mmu:20684|	20684|	http://www.genome.jp/kegg-bin/show_pathway?mmu05168/mmu:20684%09red
Ras signaling pathway	KEGG PATHWAY	mmu04014	1	231	0.547545	0.600778	ENSMUSG00000050965	mmu:18750|	18750|	http://www.genome.jp/kegg-bin/show_pathway?mmu04014/mmu:18750%09red
Viral carcinogenesis	KEGG PATHWAY	mmu05203	1	245	0.568782	0.615531	ENSMUSG00000026222	mmu:20684|	20684|	http://www.genome.jp/kegg-bin/show_pathway?mmu05203/mmu:20684%09red
MAPK signaling pathway	KEGG PATHWAY	mmu04010	1	254	0.58191	0.621228	ENSMUSG00000050965	mmu:18750|	18750|	http://www.genome.jp/kegg-bin/show_pathway?mmu04010/mmu:18750%09red
MicroRNAs in cancer	KEGG PATHWAY	mmu05206	1	281	0.618969	0.651981	ENSMUSG00000050965	mmu:18750|	18750|	http://www.genome.jp/kegg-bin/show_pathway?mmu05206/mmu:18750%09red
Endocytosis	KEGG PATHWAY	mmu04144	1	294	0.635634	0.660725	ENSMUSG00000021314	mmu:218038|	218038|	http://www.genome.jp/kegg-bin/show_pathway?mmu04144/mmu:218038%09red
PI3K-Akt signaling pathway	KEGG PATHWAY	mmu04151	1	350	0.699556	0.717726	ENSMUSG00000050965	mmu:18750|	18750|	http://www.genome.jp/kegg-bin/show_pathway?mmu04151/mmu:18750%09red
Pathways in cancer	KEGG PATHWAY	mmu05200	1	398	0.745423	0.75498	ENSMUSG00000050965	mmu:18750|	18750|	http://www.genome.jp/kegg-bin/show_pathway?mmu05200/mmu:18750%09red
Metabolic pathways	KEGG PATHWAY	mmu01100	3	1298	0.824685	0.824685	ENSMUSG00000054031|ENSMUSG00000075551|ENSMUSG00000075552	mmu:103142|mmu:53973|mmu:53973|	103142|53973|53973|	http://www.genome.jp/kegg-bin/show_pathway?mmu01100/mmu:53973%09red/mmu:103142%09red
--------------------
#Term	Database	ID	Input number	Background number	P-Value	Corrected P-Value	Input	KEGG_ID/KO	Entrez_ID	Hyperlink
--------------------
#Term	Database	ID	Input number	Background number	P-Value	Corrected P-Value	Input	KEGG_ID/KO	Entrez_ID	Hyperlink
--------------------
